# Supplementary material for: Relationships Between Chemical Defenses of Common Toad (Bufo bufo) Tadpoles and Bacterial Community Structure of their Natural Aquatic Habitat
Source: J Chem Ecol. 2020 May 28;46(5):534–43. doi: 10.1007/s10886-020-01184-4 (PMC7332479; doi:10.1007/s10886-020-01184-4)
Supplement: Supplementary file 1 — (XLSX 12 kb) [file 10886_2020_1184_MOESM1_ESM.xlsx]

## Sheet: sites
Online Resource to:
Relationships between chemical defences of common toad (Bufo bufo) tadpoles and bacterial community structure of their natural aquatic habitat
in Journal of Chemical Ecology
János Ujszegi1*, Balázs Vajna2, Ágnes M. Móricz3, Dániel Krüzselyi3, Kristóf Korponai2, Gergely Krett2,4, Attila Hettyey1
1Lendület Evolutionary Ecology Research Group, Plant Protection Institute, Centre for Agricultural Research, Herman Ottó út 15, Budapest, 1022, Hungary
2Department of Microbiology, Eötvös Loránd University, Pázmány Péter sétány 1/C, Budapest, 1117, Hungary
3Department of Pathophysiology, Plant Protection Institute, Centre for Agricultural Research, Herman Ottó út 15, Budapest, 1022, Hungary
4Danube Research Institute, Centre for Ecological Research, Karolina út 29, Budapest, 1113, Hungary
*Corresponding author
e-mail: ujszegi.janos@gmail.com
tel.: +36-1-3918607
fax: +36-1-3918653
ORCID ID: 0000-0002-6030-0772
Habitat characteristics of sampling sites.
Pond ID	Pond name	altitude (m)	Abiotic pond parameters						Biotic pond parameters			Bacterial community
			size (m2)	depth (cm)	shading %	vegetation cover %	mean pH	mean conductivity (µS/cm)	N of Bufo larvae	N of non-Bufo larvae	N of predators	NMDS 1 scores	NMDS 2 scores	NMDS 3 scores
1	Alsó-hosszúrét	391	149.15	80	0	60	6.264	98.45	0.4	3.6	0.8	-0.0686284548296325	-0.532249129125578	0.176562779038985
2	Bükkipuszta	384	569.91	> 100	55	80	6.346	141.98	1.5	2	6.17	-0.542444502950572	-0.028196640812076	0.23390117640957
3	Felső-hosszúrét 1	527	66.725	30	10	85	6.312	87.82	24	8	9.25	0.062848131301996	-0.166978357341073	-0.457508374942894
4	Felső-hosszúrét 3	519	104.248	30	95	60	6.186	90.96	3.75	14.75	1.75	-0.0406930607879984	0.015468033276306	-0.247881279375969
5	János-tó	401	3699	> 100	5	66	6.16	143.36	229	4	3.3	-0.00762621397788113	-0.203825402516179	0.104428447308853
6	Mélymocsár	258	918.45	50	20	93	5.978	60.52	0.13	11.38	6.25	0.411398758895217	-0.379577928039432	0.0368307717214665
7	Nagykovácsi-tó	340	1432.62	65	60	65	7.788	1147.4	9.08	11.58	3.92	0.578373184488064	0.196710533049361	0.180718674535511
8	Paprét-középső	484	165.14	> 100	95	25	5.838	97.14	0.25	0.5	3.25	-0.0721886564867864	-0.00288378031623227	0.174703111141253
9	Szárazfarkas-belső	278	1472.66	> 100	55	75	7.498	929.4	210.38	2.75	1	0.645337310136074	0.398261439311635	-0.154785661167082
10	Szarvasszérű	544	301.44	40	20	98	6.14	106.94	70.8	10.8	2.2	0.172133550027075	-0.0398034802152524	-0.0934984920980835
11	Szarvasszérű-megálló	538	127.17	40	65	95	6.454	119.68	63.5	1.5	1	0.112250098591439	-0.248264868683987	-0.167277398283596
12	Sóstó	413	725.34	35	60	95	6.464	126.54	9	20	3.17	-0.590350372238633	-0.0205827326240637	-0.205247179448977
13	Sóstó-zsombékos	422	310.86	50	85	85	6.038	78.43	33.67	5.67	4	-0.26462596015045	0.051716694291589	-0.0316380055532762
14	Vörös-dagonya	563	288.88	45	25	65	6.488	127.72	0.5	1.75	1	-0.00534152188508368	0.318608179287178	-0.00807256488647329
15	Vértes-Észak	528	392.885	60	85	0	6.352	126.1	165	6.75	0.5	-0.453834299818134	0.502304433297953	-0.0531491916574415
16	Zánkó	487	99.4752	> 100	55	95	7.016	223.48	27	0.25	9.25	0.0633920096853052	0.139293007159852	0.511913187258155
