# Supplementary material for: Relationships Between Chemical Defenses of Common Toad (Bufo bufo) Tadpoles and Bacterial Community Structure of their Natural Aquatic Habitat
Source: J Chem Ecol. 2020 May 28;46(5):534–43. doi: 10.1007/s10886-020-01184-4 (PMC7332479; doi:10.1007/s10886-020-01184-4)
Supplement: Supplementary file 3 — (XLSX 55 kb) [file 10886_2020_1184_MOESM3_ESM.xlsx]

## Sheet: Munka1
Online Resource to:
Relationships between chemical defences of common toad (Bufo bufo) tadpoles and bacterial community structure of their natural aquatic habitat
in Journal of Chemical Ecology
János Ujszegi1*, Balázs Vajna2, Ágnes M. Móricz3, Dániel Krüzselyi3, Kristóf Korponai2, Gergely Krett2,4, Attila Hettyey1
1Lendület Evolutionary Ecology Research Group, Plant Protection Institute, Centre for Agricultural Research, Herman Ottó út 15, Budapest, 1022, Hungary
2Department of Microbiology, Eötvös Loránd University, Pázmány Péter sétány 1/C, Budapest, 1117, Hungary
3Department of Pathophysiology, Plant Protection Institute, Centre for Agricultural Research, Herman Ottó út 15, Budapest, 1022, Hungary
4Danube Research Institute, Centre for Ecological Research, Karolina út 29, Budapest, 1113, Hungary
*Corresponding author
e-mail: ujszegi.janos@gmail.com
tel.: +36-1-3918607
fax: +36-1-3918653
ORCID ID: 0000-0002-6030-0772
TRFLP profiles of the studied ponds. All water samples are in separate columns. Rows contain the terminal restriction fragments; digested with restriction enzyme AluI first (A_...), then fragments produced by digesting with Bsh1236I enzyme (B_...) second. Dominant peaks with prevalence greater than 2.5 % are marked with blue, greater than 5 % are marked with yellow colour.
	Ponds
Pond ID	1	2	3	4	5	6	7	8	9	10	11	12	13	14	15	16
Pond name	Alsó-hosszúrét	Bükkipuszta	Felső-hosszúrét 1	Felső-hosszúrét 2	János-tó	Mélymocsár	Nagykovácsi-tó	Paprét-középső	Szárazfarkas-belső	Szarvasszérű	Szarvasszérű-megálló	Sóstó	Sóstó-zsombékos	Vörös-dagonya	Vértes-Észak	Zánkó
A_58.92	0	0	0	0	0.163371	0.257647	0.351727	0.165723	0.892027	0	0	0	0.160768	0	0	0
A_61.38	0	0	0	0	0	0	0.164829	0	0.519631	0	0	0	0	0	0	0
A_62.52	0.311134	0	0	0.992889	0.294443	0.369251	0.195215	0.262713	0.276826	0	0.714945	0	0	0.630728	0	0
A_64.12	0	0.166534	0	0	0.329563	0	0	0	4.62614	0	0	0.622297	0	0.51605	0.182479	0
A_65.37	0	0.199841	0	0	0	0.171111	0.49347	0.261185	0	0	0	0	0	0	0	0.150916
A_66.51	0	0	0.466915	0	0	0.193998	0.440167	1.78286	0.723051	0	0	1.05822	0.518888	0	0.763114	0
A_67.63	4.43697	3.66613	0	0	5.79009	0	0.983035	0	0	0.723366	1.32688	0	0	0	0	0.970065
A_68.84	0.56131	0.234635	0	0	0.651914	0	0	0	0	0	0.524342	0	0.357605	0	0	0
A_69.93	0	0	0	0	0	0	0	0	0	0	0	0	0	0	0.42345	0
A_71-2	9.20989	14.4867	18.5329	13.4223	0	10.8643	15.3695	5.52575	15.5282	26.4896	14.57	22.3404	21.6355	37.6157	16.6076	1.67596
A_73.7	3.1585	1.21243	0	0	8.40621	2.03088	0	3.00249	2.46744	1.48991	0	0	5.42978	0.582105	3.9382	9.17847
A_75.29	9.24023	11.6598	0	0	1.84976	1.39744	1.08675	0.488386	0	2.8018	0.206018	0.814339	0.391872	0	5.67446	4.28817
A_77.47	0.216801	0	0	0	0.169328	0	0.388733	0.535354	0.721357	0.195705	0	0.87892	2.12966	0.693113	0	1.86378
A_80.17	0	0	0	0	0	0	0.58938	0	0.632987	0	0	0	0	0.268346	0.183608	0
A_81.64	0	0	0.552393	0	0	0	0.193518	0.208108	0.214007	0	0	0	0	0	0	0
A_83.27	0	0	0	0	0.192846	0.379277	0	0.191689	0	0.168101	0	0	0.30685	0	0	0
A_84.8	0	0	0	0	0.149573	4.42011	0.155323	0	0	0	0	0	0.162056	0.510546	0.161702	0
A_87.46	0	0	0	0	0	0	0	0	0.792505	0	0	5.45508	1.06741	0	0	0
A_89.33	0	0.206978	0	0	0.161489	0	0	0	0.648233	0	0	0	0	0	0	0
A_90.6	0	0	0	0	0	0	0	0	0	0	0	0	0.165148	0	0	0
A_92.02	0	0	0	0	0	0.194434	0.304875	0	0.259322	0.166332	0	0	0	0	0	0
A_93.24	0.17984	0	0	0	0	0	0.271604	0	0.397664	0.632414	0	0	0	0	0	0
A_96.39	0	0	0	0	0	0	0.688175	0	0	0	0	0	0	0	0	0
A_97.69	0	0	0	0	0.290367	0	0.961137	0	0.155565	0.210923	0.20822	0	0	0	0	0.69693
A_99.49	0	0	0	0	0	0.576545	0	0	0	0.355667	0.806454	0	0	0	0	0
A_101.47	0.628612	0	0	0	0.366251	1.28889	0.31506	0.166105	0.157259	0.257637	1.17763	0	0.199414	0	0	0
A_103.4	0	0.196867	0.547491	0.382892	0	0	6.36299	0.265004	2.28392	0.162439	0	1.12733	0.226466	0.185319	0.157411	0.429432
A_107.21	0	0	0	0	0.160862	0.166751	0	0	0.319882	0	0.219964	0	0	0	0	0
A_108.68	0	0	0	0	0	0	0.373285	0	0	0	0	0	0	0	0	0
A_111.52	0.38478	0.22839	0	0	0	0.152147	0	0	0.918848	0	0	0	0	0	0	0
A_113.31	0	0	0	0	0	0.189639	0	0.181379	0	0	0	0	0	0	0	0
A_118.3	0	0	0	0	0	0	0.180956	0	0.262145	0	0	0	0	0.321557	0	0
A_119.48	1.26081	0.367565	0	0	0.220754	0	0	0	0.354891	0.234634	0.261559	0	0	0	0	0
A_121.28	1.06332	0	0	0.481099	0.354649	0	0	0.342901	0.252546	0.172702	1.52678	0	0	0	0.177285	0.615451
A_122.82	0	0.381245	0.375309	0.483145	1.97863	0.321514	0.482266	0.809522	0.627764	0.415829	0	0.627962	0.199672	0.70825	2.20917	0
A_126.78	0	0	1.99235	0	0	0.155199	0.234937	0	0.516949	0	0.18522	0	0	0	0	0
A_128.03	0	0.399088	0	0	0	0.160648	0	0.179469	0.243229	0	0	0	0	0	0	0
A_130.31	0	0	0	0	0	0.255685	0.153286	0	0.754531	0	0	0	0	0	0	0
A_132.45	0.424775	0	0	0	0	0.270726	0	0	0	0.191104	0	0	0.207916	0	0	0
A_133.99	0	0	0	0.414751	0.296325	0.349633	0	0	0.177445	0	0	0	0	0	0	0
A_135.9	1.10441	0.878766	1.27697	0	0	0	5.42664	0.474639	2.37554	0	0	2.3317	0	1.78118	0.980146	1.12534
A_137.44	1.09255	0.567406	0	0.366232	0.394472	2.60982	0	0.888947	0	0	0	0	0.154069	0	0	0
A_138.63	0.687639	1.45509	0	0	1.666	0.664172	1.20898	0	0.681407	0	0	0	0	0	0	3.38395
A_139.71	0.847343	0.328013	1.682	5.74952	1.81808	0.868851	0	1.74811	1.06157	2.72041	2.18349	3.59301	2.01475	2.33805	0.357957	0
A_141.73	0.522142	0.425257	0.652271	0.982367	1.02726	0.776211	0.210153	0.317699	0.381571	1.7479	2.15658	1.31314	0.540788	1.0688	0.629191	1.00824
A_144.18	1.64504	0	1.00062	1.57453	0.68578	4.46349	0.809039	0.513588	0.676608	1.92378	0.282601	0.739845	0	0.436235	0	0.48247
A_145.87	0	0.374702	0	0	0.21072	0.459928	5.48215	2.64966	1.30409	0.412998	7.76481	0	0.635084	0.570637	0.763791	0.245207
A_147.73	6.28391	5.06978	15.0166	11.1515	12.6814	9.8089	0.855042	5.63152	1.64952	4.15652	9.19592	4.65066	8.67502	2.34906	2.98899	2.19789
A_148.77	0	0	0	0	0	0	0	0	0	0	0	0	0	0.620637	0	0
A_150.09	0	0.166832	0	0	0.674491	0	0	0.459747	0.897109	0	0	0	0	0	1.87222	0.673358
A_152.13	0.209077	0	1.56772	0.996981	0.664457	0.240209	1.62996	0.329155	0.328493	1.01816	0.597989	0	0.363016	0	1.07748	0.713329
A_154.06	0	0.385705	0	0	0	0.563467	0	0	0	0	0	0	0	0	0	2.25811
A_155.28	0	0.212034	0.411154	0	0.502341	1.7207	0	0.280278	0	0.333371	0.311228	0	0	0	0	0
A_157.42	0.899475	0	4.62503	1.98081	1.57162	1.76124	0.21253	1.81951	0.605742	2.11524	2.0822	0	1.04705	0.882561	0	0
A_158.45	0	0	0	0	0	2.12919	0	0	0	0	0	0	0	0	0	1.36593
A_159.52	0.295412	0	0.483459	0	0	0	0	0	0	0.284533	0	0	0	0.237612	0	0
A_161.89	0.290447	0.238204	1.16851	1.41933	1.00123	1.00901	5.77853	0.668619	0	1.71782	1.15194	0	0.283405	0.183485	0.531402	0
A_164.82	0.186735	0.39879	0	0	0.859185	0	0.597358	0.403234	0.395264	0	0.174944	2.5702	0	1.0243	0.616092	1.87992
A_165.83	0.1666	0	0	0	0	0	0	0	0	0	0	0	0	0	0	0
A_167.14	0	0	0	0	0	0	0	0.304716	0.173916	0	0	0	0	0.236236	0	0
A_168.82	0	0	0.434133	0.375585	0	0.248274	0.190971	0	0	0.709564	0.550033	0	0	0	0	0.41534
A_170.05	0	0.193596	0	0	1.87265	0	0	0	0	0.20526	0	0	0	0	0	0
A_171.34	0	0	0	0	0	0.52118	0	0	0.840783	0	0	0	0	0	0	0
A_172.5	0	0	0	0	0.354022	1.00683	4.91365	0	0	0	0.333249	0	0	0	0	0
A_174.11	0	0	0	0	0	0	0	0	0	0	0	0	0	0	0	0.214716
A_175.61	0.586962	0	0.3989	0.391661	0.615854	0	0.455445	0.201617	0	0.3769	1.70075	0	0	0.42018	0	0.398941
A_177.48	0	0	0	0	0	0	0	0.376504	0	0	1.2848	0	0	0.172017	2.53957	0
A_179.12	0.402433	0.708366	0	0.490453	0.654423	0.448594	0.642003	0.588813	0.178716	0.468206	0	2.37787	1.44768	0.183485	13.0987	0.813768
A_181.04	0.538692	0	0	0	0	0	0	0	0.297013	0	0	0	0	0	0	0.154503
A_182.69	0	0.204897	0	0	0	1.26666	0	0.204672	0	0	0	0	0	0	0.58854	0
A_184.68	0.808727	0.495737	1.49112	0.581061	1.50796	1.27777	0	0.902311	0.795187	0.469975	1.73598	0	0.250942	0.774764	0.349826	7.76411
A_186.31	0	0.196273	0	0	0	0	0.168055	0	0	0	0.870069	1.29756	0	0	0	0.317974
A_187.56	0	0	0	0	0	0	0	0	0	0	0	0	0	0	0	0.147841
A_189.01	2.29654	0	1.7975	0.461516	0.400744	0	0	0	0	0	0	0	0	0	0	0.38203
A_190.43	0.682674	0.66019	0	0	0.361861	0	0	0.749953	0.223183	0	0	0	0	0	0	0
A_191.84	0	0	0	0	0	1.02034	0.382282	0	0	0	0	0	0	0.474308	0	0.64876
A_193.59	1.14744	0	5.57019	0	0.225458	8.52633	0.361572	0.469675	1.20767	1.72773	3.8079	0	0.34292	0.280731	0	0
A_195.38	0.653988	0	0	0	0.456873	0	0	0	0	0	0	0	0	0	0	0
A_197.23	1.26384	2.27498	1.51165	0.762569	2.1188	0.628642	0	0	0.650633	0.216939	0	2.44528	0.206113	1.08852	0.637095	3.24944
A_200.61	0.249073	0	1.73898	0	0.761978	2.01933	0	0.407434	0	0.155715	0	0	0	0	0	0
A_201.96	1.26412	0.664353	4.19947	0	1.34428	3.1031	1.36583	0.873291	1.43015	1.23333	0.478342	2.79311	1.14006	0.289447	1.04767	17.167
A_203.24	3.72616	0	0	0.414166	2.29722	0.510499	0	0	0	0.167039	0	0	0	0	0	0
A_204.9	0	4.53063	0	2.29063	0	1.07811	1.12614	2.00929	3.10409	3.29726	2.78662	1.80826	1.41909	2.05457	0.993019	3.14336
A_207.37	0.324649	0	1.47121	2.33418	1.08057	0	0	0	0.450319	0.456527	0.687051	0	0	0	0	0
A_208.65	0	0.231661	0.572614	0	0	1.64637	0	0	0	0	0	0	0	0	0	0
A_210.44	0.175426	0	0	0	0.174032	0.152801	0.196064	0	0	0.220832	0.227794	0	0	0.311465	0	0
A_212.36	0	0	0	0	0	0	0.51384	0	0.179845	0.170225	0	0	0	0	0	0.173976
A_213.78	0	0	0	0	0	0	0	0	0.594308	0.16527	0	0	0	0.241741	0	0
A_215.37	0	0.332771	0.420039	0.362724	0	0.248492	0	0.372686	0.391876	0	0	2.00342	0.430518	0	0	0
A_216.6	0.183426	0	0.846819	0	0.287858	0.182228	0	0	0	0.198536	1.56471	0	0	0.99678	0	0.151172
A_217.63	0	0	0.471204	0	0	0	0	0	0	0	0	0	0	0	0.154926	0
A_218.99	2.39363	0	0.955582	1.70606	0.671983	0	0	0	0	0	2.23072	0	0	0	0	0
A_220.11	0	2.46233	0	0	0.593276	0	1.22069	0.349775	0.456812	0.199952	0	0	0.566037	0	0.233745	0.899347
A_221.53	0	0	0	0	0	0	0	0	0	0	0.242474	0	0	0	0.708009	0
A_223.08	0	0.585249	0	0	0	0	0.239351	0	0.159658	0	0	0.983722	0	0	0	0.187044
A_224.68	0	0	0	0.722818	0.501087	0	0	0	0	0	1.32688	5.36586	0.335448	2.66649	0.239165	0
A_225.85	0	0	0	0	0	1.37128	0	0.314262	0	0	0	0	0	0	0	0.794552
A_227.37	1.85329	1.09288	0	0	6.88947	0.266148	0	17.3921	1.07837	5.30386	0	0	3.73553	4.89904	0.885519	0
A_229-31	14.8828	26.291	13.8837	26.744	12.0932	10.4221	3.29506	30.123	12.389	14.2801	14.5646	20.7414	31.198	11.0123	18.0062	12.586
A_233.15	1.63345	1.33138	2.0092	2.2994	2.12476	2.18738	2.09101	0.736207	3.99654	3.31566	0	3.463	0	1.4321	6.25351	2.84845
A_235.43	7.33288	0.314928	1.09774	5.66242	1.49636	0.686187	0	1.986	0	3.16136	0	0	1.28382	1.82154	1.30016	0
A_236.93	0	0	0	0	0	0	0	0	1.9814	0	0	0	0	0	0.957788	0.958279
A_238.16	0	4.59575	0	0	0	0	0	0	0	0	0	0	0	0.970175	0	0
A_239.71	0.329614	2.60388	0.993266	0.842947	0	0.23149	1.01104	0.246293	0.583438	0.326293	0.195496	0	0.258156	0.669719	0	0
A_241.61	0	0	0	0	0.330504	0.56739	0.152777	0	0	0	0.187912	0	0.244759	0.497243	0.232615	0
A_243.02	0	0	0	0	0	0.153891	0	0	0	0.225079	0	0	0	0	0	0.184482
A_244.55	0.238315	0	0	0	0.851032	0.351813	0	0	0	0	0	0	0	0	0	0
A_245.74	0.230868	0.333069	0.446081	0	0	0	0.425399	0	1.26753	0	0	1.29218	0	0	0	0
A_247.08	0.458702	0.861815	0.540444	0.986751	0.665398	0.454479	0	2.04672	0	0	5.26152	1.41171	1.24672	5.48022	2.47995	1.02362
A_248.38	0	0	1.46784	0.645655	0.80964	0	9.95987	0	1.07201	1.744	0	0	0	0	0	0
A_249.41	0	0	0.39461	0	0	0	0	0	0	0	0	0	0	0	0	0
A_251.02	0	0.167426	0	0	0	0	0	0	0	0	0	0	0	0	0	0
A_253.83	0	0	0	0	0.808386	0.183317	0	0.272259	0	0.52306	0.478342	0	0.191427	0	0	1.0518
A_258.25	0	0	0	0	0.212601	0	0.433547	0	0.194103	0	0	0	0	0.226145	0	0.165008
A_262.52	0	0	0	0	0	0.178304	0.366665	0	0	0	0	0	0	0	0	0
A_265.61	0	0	0	0	0	0	0	0	0	0	0	0	0	0.200457	0	0
A_266.88	0.233626	0	0	0	0.820615	1.25816	0.397729	0.394069	0.6176	0	0.863708	0	0.217449	0.381189	0	0.176026
A_269.03	0	0	0	0	0.822183	0	2.48721	0	1.31609	0.211277	0.165401	0	0	0	0	0.197549
A_270.55	0	0	0	0	0	0	0	0	0	0	0	0	3.1293	0	1.81598	0
A_272	0	2.15127	1.38696	3.65501	0.458127	0.201627	0	0.653727	0	0	1.07976	0.7795	2.34968	0.788066	0	3.31887
A_274.68	6.74896	2.2045	2.05976	2.08486	0.96768	3.84705	1.34563	0.985173	0.635811	2.54771	2.04598	3.22252	0.340343	1.15595	0.639354	2.35726
A_278.25	0	0	0	0	0.666025	0.173073	0	0	0	0	0	0	0	0	0	0
A_280.88	1.73441	0	1.48622	0	0	0	0.156512	0	0.447778	0	0	0	0	0.183485	0	0.77841
A_284.92	0	0	0	0	0	0	1.24411	0	0	0	0	0	0	0	0	0
A_292.02	0	0	0	0	0	0	0	0	0	0	0	0	0	0	0.178414	0
A_297.16	0	0	0	0	0	0	0	0	0	0.249497	0	0	0	0	0	0
A_308.37	0	0	0	0	0	0	0	0	0	1.11513	0	0	0	0	0	0
A_317.34	0	0	0	0	0	0	0	0	0.581744	0	0	0	0	0	0	0
A_326.51	0	0	0	0	0	0	0	0	9.5054	0	0	0	0	0	0	0
A_337.34	0.185356	0	0	0	0	0	0	0	0	0	0	0	0	0	0	0
A_352.44	0	0	0	0	0	0	0.281279	0	3.51743	0	0	0	0	0	0	0
A_353.44	0	0	0	0	0	0	0	0	0	0.884743	0.2459	0	0	0	0	0
A_366.65	0	0	0	0	0	0	0	0	1.0123	0	0	0	0	0	0	0
A_380.81	0	0	0	0	0	0	0.153965	0	0	0	0	0	0	0	0	0
A_386.3	0.18839	0	0	0	0	0	0	0	0	0	0	0	0	0	0	0
A_391.07	0	0	0	0	0	0	0.255307	0	0	0	0	0	0	0	0	0
A_394.91	0	0	0	0	0	0.159994	0	0	0	0	0	0	0	0	0	0
A_413.88	0	0	0	0	0	0	0	0	0	0	0	0	0	0	0.249553	0
A_416.81	0	0	0	0	0	0	0	0	0.575815	0	0	0	0	0	0	0
A_443.43	0	0	0	0	0	0.322604	0	0	0	0	0	0	0	0	0.827253	0
A_446.81	0	0	0	0	0.2195	0	0	0.379177	0	0	0	0	0	0	0	0
A_449.2	0.240522	0.236419	0	3.19145	0.446525	0.794521	7.70217	0.761409	0	1.23722	0.872027	0	1.04267	2.39814	0.390478	0.40714
A_450.49	0	0	0	0	0.294443	0	0	0	0.326234	0	0	0	0	0	0	0
A_453.32	0	0	0	0	0.181558	0	0	0	0	0	0	0	0	0	0	0
A_455.46	0	0	0	0	0.733443	0	0	0.292879	0	0	0.159284	0	0	0.520179	0	0.653372
A_457.12	0.160808	0	0	0	0	0	0	0	0	0	0.299239	0	0	0	0	0
A_460.85	0	0	0	0	0	0	0	0	0.169117	0	0	0	0.162056	0	0	0
A_462.23	0	0	0	0	0	0	0	0	0	0	0.183507	0	0	0.217429	0	0
A_466	0	0	0	0	0	0	0.291634	0	0	0	0	0	0	0	0	0
A_468.88	0	0	0	0	0	0	0	0	0.570874	0	0.306335	0	0	0	0	0
A_470.97	0	0	0	0	0.176854	0	0	0	0	0	0	0	0	0	0	0
A_479.46	0.151429	0	0	0	0	0	0	0	0	0	0	0	0	0	0	0
A_487.19	0	0	0	0	0	0	0	0	0	0.273562	0	0	0	0.339905	0	0
A_494.06	0.495387	0	0	0	0	0	0	0	0	0	0	0	0	0	0	0
A_495.68	0	0	0	0	0	0	0	0	0	0	0	0	0	0	0	0.153478
A_500.08	0	0	0	0	0	0	0	0	0	0	0	0	0	0	2.03866	0.207798
A_504-7	0	0.367862	0	1.19047	1.03698	0	2.4519	3.10177	0.180551	1.21741	0.738189	0	0.761328	1.56008	0.88439	0.405091
A_512-7	0.895613	0	2.00308	1.4053	5.03031	1.06263	0.770675	1.95087	0.765401	1.84593	4.89573	1.89153	0.8278	1.53164	1.97407	0.300551
B_57.61	0	0.508299	0	0.314932	0.435091	0.58432	0	0	0.506563	0.549298	0.271107	0.20064	0.326805	0.369875	1.2506	0
B_60.3	3.85082	1.48909	0.595886	1.83007	4.00337	1.99194	3.40203	3.27406	3.24023	2.93768	2.183	2.99054	1.83505	1.38052	0.55836	3.1855
B_61.51	0	0	1.36334	1.04434	2.23095	2.24961	0.344532	1.30723	0	1.61224	1.0232	0	0.73023	0.460521	0.258769	0
B_63.5	0	0	0	0	0	0	0.224219	0	0	0.201245	0	0	0	0	0	0
B_65-6	6.09959	2.3893	0.841967	8.7636	5.06147	6.60761	3.72468	5.0997	6.82677	3.54085	4.24896	7.86265	6.97906	7.75661	17.1538	4.34773
B_67.6	6.26475	0.916132	0	0	2.69986	0.927287	0	1.3265	0	0.732904	0.751187	0	0	0	0	0
B_69-71	0.234608	0	2.60824	0.519256	0.192342	4.54877	0.866799	0.762245	3.94097	1.05156	0.46654	7.12016	3.25486	1.01099	2.62367	0
B_73.37	0	0.242047	1.0133	0	0.308853	0.47959	0	0	0	0	0	0	0	0	0	0
B_75	0	0	0	0	0	0	0.299871	0	0.767875	0	0.213787	0	0	0	0	0
B_77.03	0	0	0.293918	0	0	0	0	0	0	0	0	0	0	0	0	0
B_78.29	0	0	0.570587	0.43821	0	0	0.331316	0	1.69113	0	0	0	0	0	0	0
B_79.42	0.325071	0	0	0	0.190795	0	0	0.335534	0	0	0	0	0	0	0.230055	0
B_81.45	0	0	0.223313	0	0	0	0	0	0	0	0	0	0	0	0	0
B_82.47	0	0	0.456286	0.439216	0	0	0.238347	0	0.304082	0	0.407113	0.337276	0	0	0.254272	0
B_83.92	0	0	0	0	0	0.269834	0	0	0	2.17273	0.234097	0	0	0	0	0
B_86.26	0.248772	0	0	0	0	0.519494	0.355925	0	0	0	0	0	0	0	0	0.305365
B_87.51	0	0	0.276439	0.221016	0	0	4.23191	0	0.795305	0.314102	0	0.320177	0	0	0	0
B_88.62	0.208109	0	0	0	0	0.249808	0	0.247482	0.370854	0	0.212433	0	0	0	0	0
B_90.64	2.31456	0.353124	0.958109	0.728607	1.60948	0.559398	1.41504	0.77006	1.86528	0.251888	1.18237	0.271152	0.447914	1.14644	0.279872	2.46279
B_93.12	4.90758	7.58404	1.73936	2.98401	8.42171	4.80555	5.95503	4.87931	5.41212	5.63429	8.57554	5.09333	4.33359	6.18369	8.47987	4.36569
B_94.5	0.731466	1.18305	1.31159	1.17828	1.05346	4.04366	13.5689	0.804447	2.6438	1.94929	2.7207	1.04875	0.614338	1.8018	0.951702	1.64454
B_95.96	0.486121	0	2.08548	1.20362	1.4859	0	0	0	0	0.379729	1.84103	0.610848	0.697275	0	0	0
B_97.2	0.657451	0.676406	0	0	0	3.90259	1.22045	0.540293	0	1.09537	0.553047	0	0	0.865126	0.278142	0
B_98.81	4.0025	3.84855	0.39718	0.606536	7.07731	0.701955	0.257943	14.1742	1.04489	5.54932	1.16778	0.722971	3.69619	11.1081	3.32594	14.1217
B_100-2	3.84511	11.3703	4.40049	15.2251	10.8353	8.94029	17.7489	20.6541	9.40633	11.459	12.393	4.83126	16.2913	21.3062	9.20947	7.44571
B_104.71	0.951683	6.31776	0.888424	0.355354	0	0.933666	0.428387	0.679404	2.05404	1.14089	0.380182	3.60411	4.76695	0.398354	5.72336	0.914567
B_106.2	0.437235	0	1.23317	0.356561	0.990894	1.03825	0.298959	1.09622	2.50538	0	0	0	2.96266	0.881796	2.71984	0
B_108.78	0	0	0	0	0	0	0	0	0.679267	0	0	0	0	0	0	0
B_109-11	0.76459	18.0687	2.74048	0.891302	1.09679	0	4.41193	2.56548	2.37707	0.88104	1.55247	3.14836	2.18959	0.43621	10.4466	0.96425
B_112.76	0.901426	0	0.568058	0.208949	0.673419	0.269686	0.254753	0	1.16526	1.33607	0.795118	0	0	0	0	0
B_114.8	0	0	0	0.244746	0	0	0	0	0.192194	0	0	0	0	0.247625	0	0
B_116.27	0	0	0	0	0.274143	0.278587	0	0	10.2357	0.31524	0	0	0	0	0	0
B_118.24	0.199885	0	0	0	0	0.397705	0	0	0	0	0.394024	0	0	0	0	0
B_119.62	0	0	0	0	0	0	0	0.267281	0	0	0	0	0	0	0	0
B_121.21	0	0	0.451226	0.679739	0.31637	0	0.250196	0.326676	0.642993	0	0.366943	0	0	0	0.318272	0
B_122.68	0	0	0.694778	0	0	0.45007	0	0	0	1.19078	0	0.557587	0	0	0	0
B_123.97	0	0	0	0.445651	0	0.581205	0.352735	0.219347	0.582177	0	0	1.12198	0	0	0	0
B_125.15	0	0	0	0	0	0	0	0	0.515405	0	0	0	0	0	0	0
B_126.34	0	0	0	0.352338	0.205165	0	0	0	0	0	0.915778	0	0	0	0	0
B_127.5	0	0	0.464565	0	0	0.219398	0	0	0	0.317136	0	0	0	0	0	0
B_130.41	0.834493	0.670438	0.626243	0.201911	3.15043	0.955175	0.817125	0.931054	0	1.22947	1.29686	0.758832	0.226017	0.215674	0	0.302308
B_132.41	0	0	0	0	0.344447	0.874329	0	0	0.238032	0.415767	0	0	0	0	0	0
B_134.24	0	0	0.548739	0.259829	0	0	0.903258	0	1.19359	0	0.378979	0	0	0.237206	0	0
B_136.86	0	0.19629	0.453986	0.50176	0.256014	0.628081	0	0	0	0.360572	0.279984	0	0.371569	0.228871	0	0
B_138.55	0	0	0	0	0	0.30514	0	0	0	0	0	0	0	0	0	0
B_141.25	0	0	1.8992	0	0	0	0	0.350122	0	0.368538	0.65821	0	0.249909	0	0.21345	0
B_142.79	0	0	0	0.501156	0.27149	0.473805	0.730536	0.485586	0	0.307084	0.349641	0	0	0.218799	0	0
B_144.86	0	0	0.27506	0.32177	0	0	0.236068	0	0	0	0	0	0	0	0	0.206762
B_146.85	0	0	0	0	0	0	0	0	0	0	0.464283	0	0	0	0	0
B_147.92	0	0	0.609915	0	0	0	0	0	0	0	0	0	0	0	0	0
B_149.14	0	0.227127	0	0	0.208702	0	0	0	0	0	0	0	0	0	0	0
B_150.43	0	0.215522	0	0	0	2.35834	0	0	0	0	0	0	0	0	0	1.03037
B_152.12	0	0	0	0	0	0.362252	0	0.244877	0	0	0	0	0	0	0	0
B_153.63	0	0	0	0	0	0	0	0	0	0	0	0	0	0	0	0.214405
B_155.16	0	0	0	0	0.215335	0	0.324024	0	0	0	0	0	0	0.481011	0.199612	0
B_156.37	0	0	0	0	0	0	0	0	0	0	0	0.363907	0	0	0	0
B_158.23	0.251513	0	0	0.223429	0.39817	0.57809	0	0.299063	0	0	0	0.270093	0	0	0.362553	0
B_161.18	0	0	0.215494	0	0	0	0	0.209448	0.253552	0	0	0	0	0	0	0
B_162.69	0	0	0.235502	0	0	0.245061	0.250196	0	0	0	0	0	0	0	0	0.270586
B_165.33	0	0.364729	0	0	0	0	0	0.521536	0	0	0	0	0	0	0	0
B_167.34	0	0.311014	0	0.359175	0	0	0	0.752346	0	0	0	0	0	0	0	0
B_169.05	0	0	0	0.304072	0.243633	0	0	0	0	0	0	0	0	0	0	0
B_170.76	0	0	0	0	0	0.242539	0	0	0	0	0	0	0	0	0	0
B_172.81	0.20948	0	0.394651	0.231875	0	0.591589	0.281641	0	0	0.309929	0.776162	0	0	0	0	0
B_174.71	0	0	0	0	0	0.200855	0	0	0	0	0	0	0	0	0	0
B_176.09	0	0	0.217104	0.60915	0	0	0.284831	0	0	0.264596	0.462628	0.49691	0	0	0	0
B_178.21	0	0	0.471465	0	0	0.274878	0	0.32824	0	0	0	0.214107	0	0	0	0
B_180.02	0	0.76593	0.341755	0.20372	0.696632	0	0	0	0	0	0	0.239982	0.204871	1.03461	0.37224	0
B_181.95	0.49503	0	0	0	0	0	0	0.721606	0	0	0	0	0	0	0	0
B_183.53	0	0	0	0	0	0.687121	0.305795	0	0.223595	0	0	0	0	0	0	0.801058
B_185.29	0	0	0	0.404223	0	0	0	0	0	0	0	0	0	0	0	0
B_186.39	0	0	0	0	0	1.00591	0	0	0.213309	0	0	0	0	0	0	0
B_188.38	0	0	0.277359	0	0	0	0	0	0	0	0	0	0	0	0	0
B_191.17	0	0	0	0	0	0	0	0	0	0	0	0	0	1.55903	0	0
B_192.43	0.309308	0	0	0.200302	0	0	0.351824	0	0	0	0	0.438201	0.246888	0	0	0
B_194-6	4.45916	1.39459	5.37999	5.65913	5.10856	7.29591	0.592905	2.64311	2.91323	4.9875	9.24413	8.49604	6.94885	7.16863	2.4884	8.58156
B_198.87	0	0	0	0	0	0	1.52396	0.382946	1.59873	1.91135	0	0	0	0	0	0
B_200-4	11.2374	8.79593	18.2225	13.2865	11.2768	18.2627	13.5233	6.2105	1.76494	6.25187	17.6667	7.19672	16.7404	4.92403	4.20084	8.40423
B_206.59	0	0	0	0	0	0	0	0	0	0	0.333243	0	0	0	0	0
B_207.69	0	0	1.48707	1.06224	0.500311	0.190916	0	0.369921	0.807035	0.527106	1.23398	0.488437	0	0	0	5.16713
B_209.67	0	0.864076	0.370042	0.316943	0.528609	0	0.239714	0	0.324474	0.368349	0	0	0	0	1.34677	0
B_212.28	0	0	0	0	0.201407	0.428709	0	0	0.365801	0	0	0	0	0	0	0
B_214.38	0	0	0	0	0	0	0	0	0	0	0	4.71565	0	0	0	0
B_216.57	1.89103	0	0	0	0	0.38658	0	0	0	0	0	1.09157	0	0	0	0.488049
B_218.51	0	0.369702	0.372572	0.234691	0	0	0	0	0.244709	0	0	0	0	0	0	0
B_220	9.66645	6.03029	2.85041	0	4.27154	2.05424	1.20039	3.1188	2.34982	1.1646	0.732983	9.72864	3.43392	0	0.858296	6.05036
B_222.54	5.22397	12.1382	5.4752	1.07009	9.9578	1.62153	0	4.60994	2.2262	3.25368	2.24529	7.70634	1.56784	0.41815	2.60429	3.39991
B_223.71	9.48576	0	0	0	0	0	1.04226	0	0	0	2.47111	0	0.43281	0	0	0
B_225-6	0	0	4.61139	2.03117	0.884332	1.86466	0.452996	2.42168	1.62039	3.1818	1.77168	0.767154	1.98774	0.698074	0	0.45671
B_228.78	0	1.96257	0	0	0	0	0	0	0	0	0	0.476786	0	0.425443	0	0
B_231.72	0	0	0.334855	0	0.300452	0	0	0	0	0	0	0	0	0	0	0
B_233.06	0	0	0	0	0.433323	0.310035	0	0	0.298307	0.359055	0	0	0	0.222272	0	0
B_235.48	0	0.218174	0.729736	0	0	0	0	0.312609	0	0	0	0	0.369097	0	0	0
B_237.16	0	0	0	0	0	0.813657	0	0.367837	0	0.520278	0.89291	0	0	0	0.212758	0.340526
B_238.69	1.80696	0	0	0.293816	0.596261	3.01535	0	0	0.824721	0.612081	0	0.551231	0.451485	0.382031	0	0.458239
B_241-3	0.373957	0	4.10289	2.26868	2.08017	1.07815	0.567384	0.496527	0.218361	3.06628	1.4279	0.804528	0.535795	0.228176	0	1.10489
B_249.02	0	0	0	0	0	0	0	0	0.730699	0	0	0	0	0	0	0
B_254.5	0	0	0	0	0	0	0	0	0	0.324723	0	0	0.263641	0	0	0
B_262.86	0	0	0	0	0	0	0	0	0.189307	0	0	0	0	0	0	0
B_266.08	0	0	0	0	0	0	0	0	0	0	0.776312	0	0.202399	0	0	0
B_267.59	0	0	0	0	0.286745	0.369965	0	0	0	0	0	0	0	0	0	0
B_272.44	0	0	0	0	0	0	0.392384	0	0	0	0.584641	0	0	0	0	0
B_285.62	0	0	0	0	0	0	0.453907	0.214658	0	0	0	0	0	0	0	0
B_327.56	0	0	0	0.36541	0	0	0	0	0	0	0	0	0	0	0	0
B_330.66	0	0	0	0	0	0	0	0	0	0	0	0	0	0	0.217947	0
B_337.07	0	0	0	0	0	0	0	0.251129	0	0	0	0	0	0	0	0
B_346.62	0	0	0	0	0	0	0.25612	0	0.50169	0	0	0	0	0	0	0
B_350.99	0	0	0	0	0	0	0	0	0	0	0	0	0	0	0	0.366132
B_352.12	0	0	0	0	0	0	0	0	0.413443	0	0	0	0	0	0	0
B_354.45	0.888405	0	0	0	0	0	0	0	0	0	0	0	0.661024	0	0	0.313391
B_355.72	0.325071	0	0	0	0.324329	0.32754	0	0	0.202842	0	0	3.40816	0.696725	0	0	0
B_357.3	0	0.566324	0	0	0.199638	0	0	0	0	0	0	0	0	0	0	0
B_358.33	0	0	0	3.82464	0	0	0	1.20042	0.26835	0.671259	0	0	0.257599	0.797055	0.392997	0.35352
B_360.4	0	0	0	0	0	0	0	0.201112	1.03749	0.879333	0	0	0	0	0	0.205615
B_361.82	1.9984	0	3.80093	0	0	2.04282	1.15072	0	0	0.264786	2.84558	0.241646	0	0	0	0
B_363.94	0	0	0	0.315535	0	0	0	0	0	0	0	0	0	0	0	0
B_366.03	0	0	0	0	0	0	0	0	0	0	0	0	0	0.223662	0	0
B_367.52	0	0	0	0	0	0.242539	0	0	0.386193	0	0	0	0	0	0	0
B_369.92	0	0	0.378092	0	0	0	0	0	0	0.19271	0	0	0	0	0	0
B_371.93	0	0	0	0	0	0	4.30164	0	1.10119	0	0	0	0	0	0	0
B_374.09	0	0	0	0	0.733332	0.298761	0	0.238104	0.207895	0	0	0	0	0	0	0
B_375.52	0	0.421096	0	0	0	0	0	0	0	0	0	5.51746	1.67275	1.0419	10.586	3.65674
B_377.63	0	0	0	0	0	0	0	0	0	0	0	0	0	0	0	0.243451
B_379.42	0	0	0	0	0	0	0	1.14728	0.342521	0	0	0	0	0.34487	0	0
B_382-4	3.58194	7.49683	15.2718	18.8237	0.876152	3.03019	5.73263	8.37844	12.761	16.2508	6.23201	1.3317	11.988	22.511	10.5877	13.2243
B_387-9	5.77109	1.19963	1.10553	4.07501	6.04662	0	1.78601	1.81938	0.579831	3.19583	0	3.60653	0.966957	0.374737	0.597452	1.33879
B_391.1	2.18183	0	0	0	0	0	0	0	0	0	2.56845	0	0	0	0	0.304601
B_395.09	0	0	0	0	0	1.03231	0	0	0	0	0	0	0	0	0	0
B_396.99	0	0	0	0	0	0	0	0	0	0	0	0	0	0	0	0.248037
B_399.73	0	0	0	0	0	0	0	0	0	0.260803	0	0	0	0	0	0
B_402.01	0	0	0	0.508597	0	0	0.839455	0.218305	0	0.25056	0	0	0	0	0.352175	0.776216
B_403.29	0	0	0	0	0	0	0	0	0	0	0	0.537765	0	0	0	0
B_416.44	0	0	0	0	0	0	0	0	0.221429	0	0	0	0	0	0	0
B_423.17	0	0	0	0	0	0	0	0	0	0.224575	0	0	0	0	0	0
B_424.58	0	0	0	0	0	0	0	0	0	0	0	0.425491	0	0	0	0
B_429.33	0	0	2.44771	0	0	0	0	0	0	0	0	0	0	0	0	0
B_432.67	1.36699	0	0	0	0	0	0	0	0	0	0	0	0	0	0	0
B_434.12	0	0.27421	0	0.501961	0	0	0	0	0	0	0	0	0	0	0	0
B_435.38	0	0	0	0	0	0	0	0	0	0	0	0.284316	0	0	0	0
B_445.35	0	0	0	0	0	0	0	0	0.424632	0	0	0	0	0	0	0
B_447.47	0	0	0	0	0	0	0	0.249566	0	0	0	0	0	0	0	0
B_452.18	0	0	0	0	0	0	0	0	0.350281	0	0	0	0	0	0	0
B_454.32	0	0	0	0	0	0	0	0	0.523526	0	0	0	0	0	0	0.263707
B_459.14	0	0	0	0.26908	0	0	0	0	0	0	0	0	0	0	0	0
B_460.8	0	0	0	0	0	0	0	0	0.333317	2.85423	0.597881	0	0	0	0	0
B_468.97	0	0	0	0	0	0	0	0	0	0	0	0	0	0	0	0.597736
B_474.15	0	0	0	0	0.188584	0	0	0	0	0	0	0	0	0	0	0
B_475.18	0	0	0	0	0	0	0.221029	0	0	0	0	0	0	0	0	0
B_482.04	0	0	0	0	0	0	0	0.276138	0	0	0	0	0	0	0	0.346259
B_484.42	0	0	0	0	0	0	0	0	0	0	0.595022	0	0	0	0	0
B_486.5	0	0	0	0.360985	0	0	0	0	0.326459	0	0	0	0	0	0	0
B_488.19	0	0	0	0	0.257562	0	0	0	0	0	0	0	0	0	0	0
B_493.39	0	0	0	0	0	0	0	0	0	0	0	0	0	0	0.343872	0
B_507.46	0.210394	0.570635	0.316686	1.37798	0	0	0.697267	0.69816	0.256981	0.557834	0.264036	0	0.397933	0.654662	0	0.726532
B_510	0	0	0	0	0	0	0	0	0	0	0	0	0	0.256308	0	0
B_514.85	0	0	0	0	0	0	0.357748	0	0.948339	0	0	0	0	0	0	0
B_540.3	0	0	0	0	0	0	0	0	0.448092	0	0	0	0	0	0	0
